# Supplementary material for: Invasive Ant Detection: Evaluating Honeybee Learning and Discrimination Abilities for Detecting Solenopsis invicta Odor
Source: Insects. 2024 Oct 15;15(10):808. doi: 10.3390/insects15100808 (PMC11508661; doi:10.3390/insects15100808)
Supplement: Supplementary file 1 [file insects-15-00808-s001.zip]

Archive with 1 entries (1 files):
- insects-3215979-supplementary.pdf
